# Supplementary material for: Intestinal Dysbiosis in Patients with Histamine Intolerance
Source: Nutrients. 2022 Apr 23;14(9):1774. doi: 10.3390/nu14091774 (PMC9102523; doi:10.3390/nu14091774)
Supplement: Supplementary file 1 [file nutrients-14-01774-s001.zip]

Archive with 2 entries (2 files):
- Supplementary Files TS1.xlsx
- Supplementary Files_TS2.xlsx
