# Supplementary material for: Intestinal Dysbiosis in Patients with Histamine Intolerance
Source: Nutrients. 2022 Apr 23;14(9):1774. doi: 10.3390/nu14091774 (PMC9102523; doi:10.3390/nu14091774)
Supplement: Supplementary file 1 [file nutrients-14-01774-s001.zip › Supplementary Files TS1.xlsx]

## Sheet: Genera
Table S1. Bacterial genera obtained in the characterization of the intestinal microbiota in control and HIT groups
	Control		HIT
Genus	Average	SD	Average	SD
Abiotrophia	-	-	0.000266667	0.00092376
Acetitomaculum	0.00908571	0.0257955	0.000183333	0.000428174
Acetivibrio	0.000157143	0.00039945	-	-
Acetobacter	7.85714e-05	0.000293987	9.16667e-05	0.000317543
Acholeplasma	0.00055	0.00103459	0.0011	0.00114891
Achromobacter	0.000157143	0.00039945	0.000275	0.000497494
Acidaminococcus	0.3287	0.841787	0.257308	0.887597
Acidovorax	7.85714e-05	0.000293987	-	-
Acinetobacter	0.1935	0.114476	0.225392	0.116972
Actinobaculum	0.000157143	0.00039945	0.000541667	0.00125731
Actinomyces	0.0105214	0.0094603	0.0230917	0.0199418
Actinomycetaceae_uc	0.000657143	0.0024588	-	-
Acutalibacter	0.0426214	0.0718332	0.108733	0.168546
Adlercreutzia	0.0457357	0.0528803	0.05445	0.0711986
Advenella	-	-	9.16667e-05	0.000317543
Aerococcus	0.000157143	0.000587975	-	-
Agathobacter	2.42298	1.94568	2.34158	3.70558
Agathobaculum	0.408829	0.200795	0.577475	0.731032
Akkermansia	1.23611	1.45437	1.3994	2.18481
Alcaligenes	0.00133571	0.00162462	0.000916667	0.000918332
Alicycliphilus	0.000157143	0.00039945	9.16667e-05	0.000317543
Alistipes	1.29319	1.01171	1.81985	1.34164
Alkalibaculum	-	-	9.16667e-05	0.000317543
Alkaliphilus	0.000314286	0.000672375	0.000458333	0.00099037
Alloprevotella	0.159336	0.403312	0.010625	0.0276915
Aminicella	-	-	9.16667e-05	0.000317543
Aminivibrio	-	-	9.16667e-05	0.000317543
Amphibacillus	7.85714e-05	0.000293987	-	-
Anaerobacillus	0.000235714	0.000468397	0.000275	0.00068374
Anaerobium	0.000714286	0.00148938	0.00055	0.00190526
Anaerococcus	0.000478571	0.000960111	0.001525	0.00274529
Anaerocolumna	0.000314286	0.000515688	0.000375	0.00100374
Anaerofilum	0.00269286	0.00394724	0.00430833	0.00685863
Anaerofustis	0.00165	0.00406462	0.00326667	0.00450804
Anaerosalibacter	7.85714e-05	0.000293987	-	-
Anaerostipes	1.41219	0.929935	2.22802	1.6165
Anaerotaenia	-	-	0.000391667	0.00135677
Anaerotignum	0.129136	0.113071	0.181167	0.289696
Anaerotruncus	0.0116071	0.0134953	0.039125	0.0699141
Anaerovorax	7.85714e-05	0.000293987	-	-
Angelakisella	0.000871429	0.00124926	0.000275	0.00068374
Anoxybacillus	-	-	0.000366667	0.00127017
Arcanobacterium	0.000242857	0.000908688	-	-
Arcobacter	0.000942857	0.00128405	0.000825	0.00116082
Arthrobacter	-	-	9.16667e-05	0.000317543
Asaccharospora	-	-	0.000183333	0.000635085
Atopobium	0.000392857	0.000819441	0.000558333	0.000884676
Bacillaceae_uc	-	-	0.003875	0.0134234
Bacillus	0.0136286	0.00930115	0.0173583	0.0103728
Bacteroidaceae_uc	0.0236357	0.086555	0.004375	0.00871176
Bacteroides	9.49888	4.06688	13.6896	8.84927
Bacteroides_g1	0.0402929	0.150762	0.00856667	0.0296758
Barnesiella	0.862414	1.21312	1.05071	1.13987
Barnesiellaceae_uc	0.0105714	0.0361387	-	-
Bhargavaea	0.00181429	0.00153966	0.00264167	0.00264557
Bifidobacteriaceae_uc	0.000157143	0.000587975	0.000183333	0.000635085
Bifidobacterium	3.14131	2.43082	2.84069	3.21259
Bilophila	0.146257	0.166864	0.0946583	0.126442
Blautia	7.36752	2.04983	7.93408	4.93035
Bradyrhizobium	7.85714e-05	0.000293987	-	-
Brevibacillus	7.85714e-05	0.000293987	0.000275	0.00068374
Brevundimonas	0.000314286	0.000672375	0.00055	0.00074162
Bulleidia	0.0101857	0.0330941	0.012425	0.0330276
Butyricicoccus	0.000157143	0.000587975	9.16667e-05	0.000317543
Butyricimonas	0.123843	0.115878	0.318267	0.311359
Butyrivibrio_g1	0.0901071	0.336834	0.0371917	0.128836
Campylobacter	0.000157143	0.00039945	0.00538333	0.0179606
Caproiciproducens	0.0833071	0.0698891	0.209208	0.434074
Cardiobacterium	-	-	0.0001	0.00034641
Carnobacterium	0.000235714	0.000881962	-	-
Caryophanon	0.00361429	0.00311889	0.00585	0.00592736
Catabacter	0.00055	0.00120112	0.00188333	0.00254588
Catenibacterium	1.48372	3.53266	1.25981	3.00906
Catenisphaera	7.85714e-05	0.000293987	-	-
Caulobacter	0.000785714	0.00100526	0.00055	0.00074162
Cellulosilyticum	7.85714e-05	0.000293987	0.000366667	0.000716473
Christensenella	0.0273643	0.0182519	0.02875	0.0290827
Christensenellaceae_uc	0.0132857	0.0388208	0.00739167	0.0101495
Chryseobacterium	0.000235714	0.000468397	0.000358333	0.000949122
Citreicella	7.85714e-05	0.000293987	-	-
Citrobacter	0.0220214	0.0532387	0.033375	0.0892153
Cloacamonas	0.0167643	0.0115064	0.017625	0.0113025
Cloacamonas_f_uc	0.000157143	0.000587975	0.000283333	0.000981495
Cloacibacillus	0.000471429	0.00103138	0.389558	1.19509
Clostridioides	-	-	0.10645	0.367401
Clostridium	0.713807	0.9195	0.566067	0.684462
Clostridium_g13	-	-	0.000183333	0.000428174
Clostridium_g19	7.85714e-05	0.000293987	-	-
Clostridium_g21	0.00133571	0.00212154	0.01235	0.0292094
Clostridium_g24	0.320843	0.124679	0.34705	0.275823
Clostridium_g31	7.85714e-05	0.000293987	-	-
Clostridium_g32	0.000157143	0.00039945	0.000183333	0.000635085
Clostridium_g34	0.000471429	0.000831522	0.000275	0.000497494
Clostridium_g35	0.0012	0.00268844	0.0101333	0.0253828
Clostridium_g6	0.06875	0.109871	0.214683	0.225482
Collinsella	0.674986	0.504875	1.421	1.04151
Comamonadaceae_uc	0.000157143	0.00039945	-	-
Comamonas	0.0128286	0.0073459	0.0178833	0.0137943
Coprobacillus	0.105807	0.286461	0.0681833	0.118328
Coprobacter	0.258686	0.348797	0.0720417	0.0759277
Coprococcus	0.799793	1.41715	0.248192	0.461524
Coprococcus_g2	0.815121	0.532634	1.18663	2.32572
Coriobacteriaceae_uc	-	-	0.00321667	0.00703017
Corynebacterium	0.00125714	0.00154706	0.00448333	0.00887385
Cronobacter	7.85714e-05	0.000293987	0.000358333	0.0012413
Cuneatibacter	0.0015	0.0042	0.00205833	0.00366146
Cutibacterium	0.000235714	0.000636828	0.000191667	0.000448144
Defluviitalea	7.85714e-05	0.000293987	0.000275	0.00068374
Dehalobacterium_f_uc	0.00354286	0.00513955	0.03805	0.0648731
Dermabacter	-	-	9.16667e-05	0.000317543
Desulfitobacterium	0.000471429	0.00119835	-	-
Desulfovibrio	0.105907	0.181346	0.0609417	0.103489
Desulfovibrionaceae_uc	0.000157143	0.000587975	-	-
Dethiobacter	-	-	9.16667e-05	0.000317543
Devosia	-	-	9.16667e-05	0.000317543
Dialister	1.7212	1.81249	0.843317	1.66954
Dickeya	-	-	0.000358333	0.0012413
Dielma	0.00497857	0.0121893	0.0168083	0.0239926
Domibacillus	-	-	0.000183333	0.000428174
Dorea	2.05819	0.64644	2.57342	2.26915
Dysgonomonas	0.00488571	0.00374163	0.00548333	0.00489561
Eggerthella	0.00656429	0.0124934	0.049075	0.11683
Eisenbergiella	0.129507	0.0850434	0.194033	0.253154
Emergencia	0.0206857	0.05565	0.0382167	0.0661888
Empedobacter	0.03955	0.0243871	0.0434167	0.0262165
Enorma	0.000471429	0.00176392	0.00325833	0.00730522
Enterobacter	0.00770714	0.0166549	0.017	0.0343037
Enterobacteriaceae_g	0.0481714	0.140243	0.0663583	0.0999723
Enterobacteriaceae_uc	0.00127143	0.00270482	0.0073	0.0168987
Enterococcus	0.0187071	0.0488088	0.215733	0.41929
Enterorhabdus	0.000235714	0.000881962	0.00549167	0.0129847
Epulopiscium	0.000314286	0.000907962	0.000925	0.00258988
Erwinia	0.000235714	0.000881962	9.16667e-05	0.000317543
Erysipelotrichaceae_uc	0.00631429	0.0104972	0.013675	0.0191318
Escherichia	0.3468	0.535833	2.00069	5.57822
Eubacteriaceae_uc	0.000157143	0.000587975	0.000191667	0.000663953
Eubacterium	0.0105786	0.0179592	0.0599	0.0966464
Eubacterium_g10	0.000157143	0.000587975	0.00065	0.0013014
Eubacterium_g11	0.000157143	0.000587975	-	-
Eubacterium_g14	0.000164286	0.000614701	-	-
Eubacterium_g17	0.201521	0.232851	0.14135	0.177772
Eubacterium_g20	0.129279	0.215584	0.00815	0.0113972
Eubacterium_g21	0.185771	0.145474	0.105792	0.0884306
Eubacterium_g23	1.16609	0.622009	0.895433	0.67874
Eubacterium_g24	0.749057	1.2758	0.165758	0.342771
Eubacterium_g4	0.287643	0.419397	0.241133	0.282568
Eubacterium_g5	1.70702	0.549501	2.38447	1.74424
Eubacterium_g8	1.37939	2.87515	0.769192	1.62249
Ewingella	7.85714e-05	0.000293987	-	-
Extibacter	0.000235714	0.000636828	0.00451667	0.0156462
Ezakiella	0.000471429	0.00127366	0.00231667	0.00573583
Facklamia	7.85714e-05	0.000293987	0.0002	0.00069282
Faecalibacterium	9.40093	2.95774	6.4584	4.42786
Faecalicatena	0.00426429	0.0036424	0.0250917	0.0285094
Faecalicoccus	0.00127857	0.00478398	0.0655333	0.227014
Faecalimonas	7.85714e-05	0.000293987	0.0840917	0.287887
Faecalitalea	0.130579	0.470524	0.0135083	0.0245407
Falcatimonas	0.000235714	0.000636828	0.000283333	0.000981495
Fenollaria	0.000471429	0.00147671	0.0041	0.0128794
Fermentimonas	0.00528571	0.00462998	0.00493333	0.00330793
Finegoldia	0.000157143	0.00039945	0.00235833	0.00459317
Flavobacteriaceae_uc	0.000157143	0.000587975	0.000833333	0.00126227
Flavobacterium	0.0966857	0.0567653	0.115333	0.0624216
Fontibacillus	0.000157143	0.00039945	-	-
Fournierella	-	-	0.00120833	0.00305598
Frisingicoccus	0.460371	0.160548	0.499983	0.469399
Fusicatenibacter	1.88294	1.23404	2.39272	2.4051
Fusobacterium	0.000321429	0.000694128	0.00165	0.00470213
Gabonibacter	0.00127857	0.00478398	0.00065	0.00225167
Gardnerella	-	-	0.000375	0.00129904
Gelria	-	-	9.16667e-05	0.000317543
Gemella	0.00180714	0.00214026	0.00878333	0.011152
Gemmobacter	0.000471429	0.000831522	0.000816667	0.000814453
Geofilum	7.85714e-05	0.000293987	-	-
Globicatella	0.000314286	0.000672375	0.000641667	0.00099037
Gluconobacter	7.85714e-05	0.000293987	-	-
Gordonia	-	-	9.16667e-05	0.000317543
Gordonibacter	0.00772143	0.00959496	0.0117083	0.0209855
Gracilibacillus	-	-	9.16667e-05	0.000317543
Granulicatella	0.00338571	0.0048815	0.00833333	0.0109994
Haemophilus	0.0083	0.0124966	0.0426917	0.129101
Hafnia	0.000242857	0.000908688	0.000283333	0.000981495
Halalkalibacillus	-	-	9.16667e-05	0.000317543
Haloimpatiens	0.000235714	0.000636828	0.000458333	0.000872258
Harryflintia	0.00229286	0.00257576	0.00261667	0.00445438
Hazenella	0.00181429	0.00231279	0.001375	0.00181365
Herbinix	7.85714e-05	0.000293987	9.16667e-05	0.000317543
Hespellia	7.85714e-05	0.000293987	0.00590833	0.0204671
Holdemanella	0.943014	1.96207	0.719267	1.479
Holdemania	0.0228571	0.0161852	0.0181333	0.0160669
Howardella	0.0333214	0.0736087	0.055875	0.0928473
Hungatella	0.00315714	0.00360464	0.08175	0.145449
Hydrogenoanaerobacterium	-	-	9.16667e-05	0.000317543
Idiomarina	0.0011	0.00136438	0.00246667	0.00233563
Ignatzschineria	0.00055	0.00083551	0.001475	0.00189455
Intestinibacter	0.0817643	0.113403	0.2034	0.293218
Jeotgalibaca	0.000235714	0.000636828	0.000841667	0.00136346
Kandleria	7.85714e-05	0.000293987	9.16667e-05	0.000317543
Kerstersia	0.000157143	0.000587975	0.000275	0.00068374
Kineothrix	0.000471429	0.000710827	0.000591667	0.00204959
Klebsiella	0.0124	0.0438734	0.0228667	0.0383092
Kluyvera	-	-	0.000491667	0.00170318
Kosakonia	7.85714e-05	0.000293987	0.01715	0.0563781
Kurthia	0.000314286	0.000515688	0.000833333	0.00108321
Lachnoanaerobaculum	0.000157143	0.00039945	-	-
Lachnoclostridium	0.00149286	0.00261047	0.0437083	0.144026
Lachnospira	1.52006	1.22446	0.836983	1.28429
Lachnospiraceae_uc	0.187214	0.0962759	0.246833	0.268022
Lachnotalea	-	-	0.000291667	0.00101036
Lactobacillus	0.316821	0.637732	1.22091	2.92416
Lactococcus	0.0203286	0.0401271	0.0525417	0.0957926
Lactonifactor	0.00402143	0.00494309	0.0157583	0.0233647
Lawsonella	-	-	0.000583333	0.00170392
Leptotrichia	-	-	0.000458333	0.00109583
Leucobacter	0.000157143	0.00039945	-	-
Leuconostoc	0.0493071	0.142314	0.00685	0.0112553
Libanicoccus	0.00622143	0.0160028	-	-
Longicatena	0.00845714	0.0114536	0.529	0.831433
Luteimonas	0.00102143	0.00158317	0.000825	0.00106184
Lutispora	-	-	9.16667e-05	0.000317543
Lysinibacillus	0.00480714	0.00471029	0.00705833	0.00477083
Lysobacter	0.000157143	0.000587975	-	-
Marvinbryantia	0.0426571	0.112921	0.0153667	0.0213388
Massilia	7.85714e-05	0.000293987	-	-
Massilioclostridium	0.00400714	0.00447565	0.00844167	0.0102333
Megamonas	0.399457	1.02584	0.217583	0.585465
Megasphaera	0.0300571	0.111515	0.001275	0.00266224
Merdibacter	0.0375786	0.0523535	0.0128917	0.0207094
Merdimonas	0.00503571	0.0111826	0.00736667	0.0188001
Mesotoga	7.85714e-05	0.000293987	-	-
Methylobacterium	-	-	0.000183333	0.000428174
Micrococcus	7.85714e-05	0.000293987	-	-
Mitsuokella	0.00542857	0.0155363	0.0662917	0.229295
Mobilitalea	0.000157143	0.00039945	0.000458333	0.000873299
Mobiluncus	7.85714e-05	0.000293987	0.00334167	0.0115759
Mogibacterium	0.01525	0.0381993	0.00273333	0.00946854
Mogibacterium_f_uc	0.000471429	0.00127366	0.000575	0.00144482
Moheibacter	0.000235714	0.000636828	0.000641667	0.00099037
Monoglobus	0.0278571	0.0550831	0.0023	0.00728697
Morganella	0.000235714	0.000636828	0.0305333	0.105079
Murdochiella	-	-	0.000383333	0.000896289
Muribaculaceae_uc	0.0153143	0.0365432	0.122975	0.425998
Murimonas	0.10165	0.125894	0.026775	0.0364862
Mycoplasma_g17	0.000157143	0.000587975	0.000183333	0.000635085
Myroides	0.000314286	0.000515688	0.00045	0.000714143
Ndongobacter	-	-	0.0001	0.00034641
Neglecta	0.000942857	0.00295341	0.0251333	0.0830546
Oblitimonas	0.000392857	0.000696656	0.000275	0.000497494
Oceanobacillus	0.000471429	0.00103138	0.00118333	0.000723418
Odoribacter	0.315664	0.30921	0.916533	1.33699
Odoribacteraceae_uc	-	-	0.000191667	0.000663953
Oligella	7.85714e-05	0.000293987	-	-
Olsenella	0.0632786	0.138834	0.015925	0.0384581
Oribacterium	0.000471429	0.000831522	0.000366667	0.000541603
Ornithinibacillus	0.000785714	0.00100526	0.000366667	0.000541603
Ornithobacterium	7.85714e-05	0.000293987	-	-
Oscillibacter	1.86219	1.42742	1.04362	0.853163
Oxalobacter	0.0221643	0.0276345	0.011275	0.0173326
Paenalcaligenes	0.0128286	0.0091982	0.0152417	0.00860882
Paenibacillus	0.0011	0.00149461	0.00165	0.00205714
Paeniclostridium	7.85714e-05	0.000293987	0.00325	0.00918581
Paludicola	0.0501857	0.0681707	0.0345833	0.0298981
Pantoea	7.85714e-05	0.000293987	0.00308333	0.00835571
Papillibacter	0.00141429	0.00281038	0.00140833	0.0042333
Parabacteroides	0.623643	0.477982	0.961258	1.47948
Paraclostridium	0.000157143	0.000587975	-	-
Paracoccus	0.000707143	0.000926087	0.00146667	0.00177064
Paraeggerthella	-	-	0.00715833	0.0247972
Paraprevotella	0.306607	0.528375	0.103892	0.30862
Parascardovia	-	-	9.16667e-05	0.000317543
Parasutterella	0.249857	0.383768	0.461758	0.675305
Parvibacter	7.85714e-05	0.000293987	9.16667e-05	0.000317543
Parvimonas	0.000314286	0.000672375	0.000191667	0.000448144
Paucisalibacillus	0.000785714	0.00100526	0.000458333	0.000735414
Pediococcus	0.00102143	0.00382184	-	-
Pelotomaculum	0.000942857	0.000950882	0.00055	0.00074162
Peptococcaceae_uc	0.000157143	0.000587975	0.000366667	0.000856349
Peptococcus	-	-	0.000983333	0.00340637
Peptoniphilus	0.00160714	0.00337422	0.003775	0.0103599
Peptostreptococcaceae_uc	0.000235714	0.000636828	0.000183333	0.000428174
Peptostreptococcus	0.000714286	0.00119991	0.00225833	0.00319871
Petrimonas	0.000707143	0.000926087	0.000733333	0.000856349
Phascolarctobacterium	0.726029	0.68872	0.762742	0.850846
Phocea	0.00749286	0.00682332	0.004175	0.00511702
Phreatobacter	0.00136429	0.00254758	0.000575	0.000929443
Phytobacter	-	-	0.000633333	0.00187439
Planctomycetaceae_uc	-	-	0.000183333	0.000635085
Planococcaceae_uc	0.000942857	0.0012094	0.00128333	0.00113284
Pluralibacter	-	-	9.16667e-05	0.000317543
Porphyromonadaceae_uc	0.000628571	0.00127366	0.008375	0.0276392
Porphyromonas	0.00125714	0.00197044	0.012925	0.0423466
Prevotella	6.94546	8.07057	1.25463	1.90267
Prevotellaceae_uc	0.000628571	0.00103138	0.164967	0.410918
Propionibacterium	0.000471429	0.00147671	9.16667e-05	0.000317543
Proteiniborus	-	-	0.000183333	0.000635085
Proteiniclasticum	0.000235714	0.000636828	-	-
Proteiniphilum	0.00455	0.00393422	0.00439167	0.00403337
Proteus	0.00567143	0.0036411	0.00945	0.00599947
Providencia	0.000392857	0.00054697	0.000458333	0.00158771
Pseudescherichia	7.85714e-05	0.000293987	-	-
Pseudoflavonifractor	0.630914	0.368283	1.25247	0.768769
Pseudomonadaceae_uc	-	-	0.000183333	0.000428174
Pseudomonas	0.0188143	0.0138262	0.0233083	0.0121201
Psychrobacillus	0.000314286	0.000907962	0.000183333	0.000428174
Psychrobacter	0.01945	0.0122722	0.0234167	0.013027
Ralstonia	0.00454286	0.00818063	0.00324167	0.00607131
Raoultella	0.00333571	0.00647274	0.00145833	0.00176092
Rhizobium	7.85714e-05	0.000293987	0.0001	0.00034641
Rhodococcus	-	-	9.16667e-05	0.000317543
Rhodospirillaceae_uc	-	-	0.000375	0.00129904
Rikenella	-	-	0.004375	0.0151554
Rikenellaceae_uc	0.00188571	0.00384525	0.00075	0.00175162
Robinsoniella	0.00227857	0.00852563	0.0675083	0.231441
Romboutsia	1.38484	1.13393	2.00518	2.46034
Roseburia	1.65006	1.43663	1.41867	1.34426
Rothia	0.00227143	0.00347904	0.0106583	0.0224714
Ruminococcaceae_uc	0.0134286	0.0170052	0.0127917	0.0135925
Ruminococcus	2.50206	1.9204	0.927025	0.951638
Ruminococcus_g2	2.95846	2.30717	2.73201	2.87973
Ruminococcus_g4	1.12449	0.664809	1.42245	1.65
Ruminococcus_g5	0.00662857	0.0153268	0.468717	1.27022
Rummeliibacillus	0.0015	0.0014153	0.001925	0.00170567
Ruthenibacterium	0.0252143	0.0298659	0.328658	0.655021
Saccharimonas	0.000942857	0.00128405	0.000908333	0.00102021
Savagea	0.00055	0.00127626	0.000366667	0.000716473
Scardovia	0.000157143	0.000587975	-	-
Sedimentibacter	0.00219286	0.00200709	0.0021	0.00199043
Sedimentibacter_f_uc	-	-	0.000391667	0.00135677
Sediminibacterium	0.000157143	0.000587975	0.000191667	0.000448144
Selenomonas	-	-	9.16667e-05	0.000317543
Sellimonas	0.0122071	0.0350077	0.0257833	0.0488489
Senegalimassilia	0.125086	0.135672	0.10275	0.194212
Serratia	0.000314286	0.000672375	0.000816667	0.00217792
Shuttleworthia	7.85714e-05	0.000293987	0.00065	0.00168226
Slackia	0.0277857	0.0410837	0.0665667	0.128882
Solibacillus	0.00682857	0.00561542	0.00634167	0.00462099
Sphingobacterium	0.00432143	0.00305694	0.00514167	0.00477007
Sphingomonas	0.000471429	0.000831522	-	-
Sphingopyxis	7.85714e-05	0.000293987	-	-
Sporobacter	1.01439	0.754655	0.843792	0.982637
Sporosarcina	0.00385714	0.00279855	0.002475	0.0019882
Staphylococcus	0.00215	0.00679714	0.0142833	0.0285855
Stenotrophomonas	0.0239929	0.0164862	0.0289917	0.0164012
Streptococcus	1.55809	4.58826	1.71434	3.18181
Subdoligranulum	2.02598	1.4973	3.12363	3.13587
Succinatimonas	0.0019	0.00710915	-	-
Succiniclasticum	0.000235714	0.000636828	0.000183333	0.000428174
Succinivibrio	0.182343	0.682264	-	-
Sutterella	0.2024	0.171208	0.0195417	0.0247727
Sutterellaceae_uc	0.000157143	0.000587975	-	-
Syntrophococcus	0.0103786	0.00775264	0.0117417	0.0133835
Syntrophomonadaceae_uc	0.000392857	0.00102166	0.000558333	0.00139314
Syntrophomonas	0.000314286	0.000515688	0.000641667	0.000735414
Terribacillus	-	-	9.16667e-05	0.000317543
Terrisporobacter	0.06015	0.120039	0.048575	0.0750011
Tetragenococcus	-	-	9.16667e-05	0.000317543
Thermovirga	7.85714e-05	0.000293987	9.16667e-05	0.000317543
Thiopseudomonas	0.000785714	0.000907962	0.00065	0.000754983
Tissierella	0.00126429	0.00162651	0.00101667	0.000885061
Traorella	0.00361429	0.0135234	0.00101667	0.00352184
Treponema	0.000785714	0.00100526	0.000908333	0.00165555
Turicibacter	0.124229	0.255349	0.1143	0.13909
Turicimonas	0.00495	0.0185212	-	-
Ureibacillus	0.00141429	0.00139331	0.00329167	0.00274341
Vagococcus	0.00133571	0.00162462	0.00173333	0.00171853
Veillonella	0.0236286	0.0335825	0.0754	0.229014
Verticiella	7.85714e-05	0.000293987	-	-
Victivallis	0.0145571	0.0241468	0.00244167	0.00613758
Virgibacillus	0.000471429	0.000936794	9.16667e-05	0.000317543
Weeksella	-	-	0.000183333	0.000635085
Weissella	0.00922857	0.0207235	0.008925	0.0198002
Wohlfahrtiimonas	0.00141429	0.00185217	0.00155833	0.00129717
Yersiniaceae_uc	-	-	0.000366667	0.00127017
(-) Not detected. Statiscally significant differences (p<0,05) are marked in bold type
