# Supplementary material for: Intestinal Dysbiosis in Patients with Histamine Intolerance
Source: Nutrients. 2022 Apr 23;14(9):1774. doi: 10.3390/nu14091774 (PMC9102523; doi:10.3390/nu14091774)
Supplement: Supplementary file 1 [file nutrients-14-01774-s001.zip › Supplementary Files_TS2.xlsx]

## Sheet: Species
Table S2. Bacterial species obtained in the characterization of the intestinal microbiota in control and HIT groups
	Control		HIT
Species	Average	SD	Average	SD
Abiotrophia defectiva	-	-	0.000266667	0.00092376
Acetitomaculum ruminis	-	-	9.16667e-05	0.000317543
Acetobacter aceti group	7.85714e-05	0.000293987	9.16667e-05	0.000317543
Acholeplasma equifetale	7.85714e-05	0.000293987	0.000641667	0.000872258
Acholeplasma laidlawii	7.85714e-05	0.000293987	-	-
Acholeplasma modicum	0.000157143	0.000587975	-	-
Acholeplasma parvum	0.000235714	0.000468397	0.000458333	0.000735414
Achromobacter mucicolens	-	-	9.16667e-05	0.000317543
Achromobacter xylosoxidans group	0.000157143	0.00039945	0.000183333	0.000428174
Acidaminococcus fermentans	-	-	9.16667e-05	0.000317543
Acidaminococcus intestini	0.328621	0.841507	0.257217	0.887625
Acidaminococcus_uc	7.85714e-05	0.000293987	-	-
Acidovorax wautersii	7.85714e-05	0.000293987	-	-
Acinetobacter baumannii	0.000942857	0.0013546	0.000458333	0.000735414
Acinetobacter guillouiae group	0.000628571	0.000936794	0.000366667	0.000716473
Acinetobacter indicus	0.0266857	0.016179	0.0302167	0.0174516
Acinetobacter lwoffii group	0.00133571	0.000981841	0.000458333	0.000735414
Acinetobacter pittii group	0.000157143	0.000587975	0.000633333	0.00107393
Acinetobacter populi	7.85714e-05	0.000293987	0.000183333	0.000635085
Acinetobacter proteolyticus group	0.000157143	0.00039945	9.16667e-05	0.000317543
Acinetobacter radioresistens	0.000157143	0.000587975	0.000175	0.000606218
Acinetobacter refrigeratoris group	0.0359643	0.0224316	0.0410417	0.0212993
Acinetobacter schindleri	7.85714e-05	0.000293987	9.16667e-05	0.000317543
Acinetobacter towneri	0.0718714	0.0420212	0.0868917	0.0446685
Acinetobacter ursingii	0.000235714	0.000636828	-	-
Acinetobacter_uc	0.0471	0.0297854	0.0553417	0.029314
Actinobaculum massiliense	7.85714e-05	0.000293987	-	-
Actinobaculum timonae	-	-	0.000358333	0.0012413
Actinomyces cardiffensis	0.000235714	0.000468397	-	-
Actinomyces europaeus group	7.85714e-05	0.000293987	-	-
Actinomyces gerencseriae	0.000157143	0.000587975	-	-
Actinomyces graevenitzii	0.000235714	0.000468397	0.00185	0.00207649
Actinomyces hongkongensis group	7.85714e-05	0.000293987	-	-
Actinomyces massiliensis	0.000314286	0.000672375	-	-
Actinomyces naeslundii	0.000314286	0.000515688	0.000725	0.001252
Actinomyces odontolyticus	0.00205714	0.00310253	0.00530833	0.00428814
Actinomyces oris	0.00095	0.00246007	0.000566667	0.000900841
Actinomyces timonensis	7.85714e-05	0.000293987
Actinomyces turicensis	0.000657143	0.0024588	0.000283333	0.000981495
Actinomyces viscosus group	0.000864286	0.00156628	0.00101667	0.000752974
Actinomyces_uc	0.000628571	0.000831522	0.001925	0.00427426
Acutalibacter_uc	7.85714e-05	0.000293987	-	-
Adlercreutzia equolifaciens group	0.0457357	0.0528803	0.05225	0.0725393
Adlercreutzia_uc	-	-	0.0022	0.00762102
Advenella alkanexedens	-	-	9.16667e-05	0.000317543
Aerococcus viridans group	0.000157143	0.000587975	-	-
Agathobacter rectalis	2.41424	1.94201	2.33501	3.69814
Agathobacter ruminis	7.85714e-05	0.000293987	9.16667e-05	0.000317543
Agathobacter_uc	0.00361429	0.00383664	0.00221667	0.00285047
Agathobaculum butyriciproducens group	0.281486	0.170878	0.527008	0.724278
Agathobaculum_uc	0.00906429	0.0257617	0.00334167	0.00478111
Akkermansia muciniphila	1.23572	1.45433	1.29822	2.16053
Akkermansia_uc	0.000157143	0.00039945	0.00254167	0.00779539
Alcaligenes endophyticus	0.000157143	0.000587975	-	-
Alcaligenes faecalis group	0.000864286	0.00123389	0.00055	0.000877496
Alcaligenes_uc	0.000314286	0.000672375	0.000366667	0.000541603
Alicycliphilus denitrificans	0.000157143	0.00039945	9.16667e-05	0.000317543
Alistipes finegoldii	0.0102643	0.0119875	0.153542	0.237417
Alistipes ihumii	0.0307071	0.0420385	0.1101	0.17202
Alistipes indistinctus	0.0469	0.058231	0.0931917	0.143202
Alistipes inops	0.0286571	0.0513773	0.251917	0.518065
Alistipes obesi	0.0627071	0.0607179	0.05055	0.0488141
Alistipes onderdonkii	0.169	0.254102	0.457308	0.88763
Alistipes putredinis	0.765571	0.640858	0.3253	0.486195
Alistipes senegalensis	0.0104857	0.0107456	0.00675833	0.0206971
Alistipes shahii	0.0907286	0.152248	0.17075	0.199342
Alistipes timonensis	-	-	0.00966667	0.0262047
Alistipes_uc	0.0201571	0.067588	0.00660833	0.0105854
Alkalibaculum bacchi	-	-	9.16667e-05	0.000317543
Alkaliphilus oremlandii	0.000314286	0.000672375	0.000458333	0.00099037
Allisonella histaminiformans	0.00879286	0.0187031	-	-
Alloprevotella_uc	0.00336429	0.012588	-	-
Aminivibrio pyruvatiphilus	-	-	9.16667e-05	0.000317543
Amphibacillus indicireducens	7.85714e-05	0.000293987	-	-
Anaerobacillus macyae	0.000157143	0.00039945	-	-
Anaerobium_uc	0.000557143	0.00143565	0.00055	0.00190526
Anaerococcus lactolyticus	-	-	9.16667e-05	0.000317543
Anaerococcus prevotii group	7.85714e-05	0.000293987	0.000391667	0.00135677
Anaerococcus rubeinfantis	-	-	0.000391667	0.00135677
Anaerococcus senegalensis	7.85714e-05	0.000293987	-	-
Anaerococcus vaginalis	0.000242857	0.000660669	0.00065	0.00100499
Anaerococcus_uc	7.85714e-05	0.000293987	-	-
Anaerocolumna aminovalerica	7.85714e-05	0.000293987	9.16667e-05	0.000317543
Anaerofustis stercorihominis	0.0011	0.00258873	0.00308333	0.00445336
Anaerofustis_uc	0.00055	0.0015406	0.000183333	0.000635085
Anaeroglobus geminatus	-	-	0.000541667	0.00187639
Anaerosalibacter bizertensis	7.85714e-05	0.000293987	-	-
Anaerostipes butyraticus	7.85714e-05	0.000293987	-	-
Anaerostipes caccae group	7.85714e-05	0.000293987	0.002875	0.00863956
Anaerostipes hadrus group	1.41028	0.928271	2.22275	1.61521
Anaerostipes_uc	0.00102857	0.00171214	0.0012	0.00164372
Anaerotaenia torta	-	-	0.0001	0.00034641
Anaerotaenia_uc	-	-	0.000291667	0.00101036
Anaerotignum lactatifermentans			0.000175	0.000606218
Anaerotignum propionicum group	0.000235714	0.000468397	-	-
Anaerotignum_uc	0.0011	0.00265967	0.00316667	0.0109697
Anaerotruncus colihominis	0.00331429	0.00500981	0.0197167	0.0555415
Anaerotruncus_uc	0.00213571	0.00337083	0.00314167	0.00382039
Angelakisella massiliensis	0.000792857	0.00126823	9.16667e-05	0.000317543
Angelakisella_uc	7.85714e-05	0.000293987	-	-
Anoxybacillus flavithermus group	-	-	0.000366667	0.00127017
Arcanobacterium_uc	0.000242857	0.000908688	-	-
Arcobacter cryaerophilus group	7.85714e-05	0.000293987	0.000366667	0.000716473
Arcobacter skirrowii	0.000864286	0.00123389	0.000458333	0.000872258
Arthrobacter globiformis group	-	-	9.16667e-05	0.000317543
Asaccharospora irregularis	-	-	0.000183333	0.000635085
Atopobium minutum group			9.16667e-05	0.000317543
Atopobium parvulum	0.000314286	0.000672375	0.000266667	0.000658281
Atopobium rimae group	7.85714e-05	0.000293987	0.0001	0.00034641
Atopobium vaginae	-	-	9.16667e-05	0.000317543
Bacillus andreesenii	0.00259286	0.00205144	0.00286667	0.00295122
Bacillus azotoformans	7.85714e-05	0.000293987	9.16667e-05	0.000317543
Bacillus badius	0.00188571	0.00213248	0.001825	0.00200732
Bacillus borbori	7.85714e-05	0.000293987	9.16667e-05	0.000317543
Bacillus cecembensis group	0.00353571	0.00314119	0.00585	0.00592736
Bacillus cereus group	0.00118571	0.00140759	0.00175	0.00180278
Bacillus circulans	-	-	0.000275	0.000497494
Bacillus composti	-	-	9.16667e-05	0.000317543
Bacillus crescens	0.000557143	0.00096294	0.000825	0.000829156
Bacillus dabaoshanensis	0.000392857	0.000819441	0.000358333	0.000693421
Bacillus dakarensis	0.000628571	0.00119835	0.00065	0.00111803
Bacillus eiseniae	-	-	9.16667e-05	0.000317543
Bacillus foraminis	-	-	9.16667e-05	0.000317543
Bacillus fordii	0.000235714	0.000636828	0.000275	0.00068374
Bacillus fortis	7.85714e-05	0.000293987	-	-
Bacillus formosensis	-	-	0.000183333	0.000428174
Bacillus galactosidilyticus group	0.000157143	0.00039945	0.000183333	0.000428174
Bacillus kochii			9.16667e-05	0.000317543
Bacillus kyonggiensis	0.0015	0.00160048	0.0022	0.00167983
Bacillus malikii	-	-	9.16667e-05	0.000317543
Bacillus massilioalgeriensis group	0.000157143	0.000587975	-	-
Bacillus niameyensis	0.000235714	0.000636828	0.000458333	0.000735414
Bacillus oleronius group	-	-	9.16667e-05	0.000317543
Bacillus pervagus	0.000157143	0.000587975	9.16667e-05	0.000317543
Bacillus pumilus group	0.000157143	0.00039945	9.16667e-05	0.000317543
Bacillus seohaeanensis	7.85714e-05	0.000293987	-	-
Bacillus simplex group	7.85714e-05	0.000293987	-	-
Bacillus solani group	0.000157143	0.00039945	0.000275	0.000497494
Bacillus subtilis group	0.000314286	0.000672375	0.000275	0.000497494
Bacillus thermolactis group	0.000785714	0.00152106	-	-
Bacillus thermoamylovorans group	-	-	0.000366667	0.000716473
Bacillus thermotolerans	7.85714e-05	0.000293987	-	-
Bacillus thermolactis group	-	-	0.00118333	0.00143643
Bacillus thermotolerans	-	-	0.000183333	0.000635085
Bacillus zeae group	0.000235714	0.000468397	0.00065	0.00193132
Bacillus_uc	0.000628571	0.00127366	0.00055	0.00074162
Bacteroides acidifaciens	0.000242857	0.000908688	-	-
Bacteroides caccae	0.358564	0.398848	0.344075	0.47238
Bacteroides caecimuris	0.000157143	0.000587975	0.000833333	0.00195789
Bacteroides cellulosilyticus	0.427643	0.607987	0.428425	0.677888
Bacteroides clarus	0.0956143	0.217637	0.160958	0.532671
Bacteroides coagulans	0.000314286	0.0007989	0.00231667	0.00573583
Bacteroides coprocola	0.38255	0.915683	0.380483	1.09468
Bacteroides coprophilus	7.85714e-05	0.000293987	0.353133	1.22329
Bacteroides dorei	1.91801	1.92666	3.39472	4.2204
Bacteroides eggerthii	0.2951	0.669838	0.462558	0.918556
Bacteroides faecichinchillae	0.00708571	0.0132022	0.00685	0.0142835
Bacteroides faecis	0.107914	0.149083	0.111008	0.182419
Bacteroides finegoldii	0.0388571	0.0880879	0.0807583	0.150491
Bacteroides fluxus	0.000321429	0.00120268	-	-
Bacteroides fragilis	0.103007	0.239302	0.480308	0.831547
Bacteroides gallinaceum	7.85714e-05	0.000293987	0.0234167	0.0811177
Bacteroides intestinalis	0.0240643	0.0692928	0.00055	0.0015906
Bacteroides massiliensis	0.459893	0.544062	0.734142	1.31311
Bacteroides mediterraneensis	-	-	9.16667e-05	0.000317543
Bacteroides nordii	0.0372786	0.107981	0.00295	0.00583306
Bacteroides oleiciplenus	0.000635714	0.00208275	-	-
Bacteroides ovatus group	0.21535	0.248165	0.767908	1.90984
Bacteroides pectinophilus	0.0402929	0.150762	0.00856667	0.0296758
Bacteroides plebeius	1.29223	2.66936	0.766267	1.71568
Bacteroides reticulotermitis	7.85714e-05	0.000293987	9.16667e-05	0.000317543
Bacteroides rodentium	0.00311429	0.0101022	0.00333333	0.00752104
Bacteroides salyersiae	0.0522714	0.141327	0.0358417	0.0739747
Bacteroides stercorirosoris	0.000235714	0.000468397	0.000183333	0.000428174
Bacteroides stercoris	0.30605	0.377954	0.637633	1.85212
Bacteroides thetaiotaomicron	0.116671	0.22403	0.318125	0.737304
Bacteroides timonensis	0.00232143	0.00365812	0.00176667	0.00380128
Bacteroides uniformis	1.37166	1.05501	2.00966	1.99821
Bacteroides vulgatus	1.25991	0.99433	1.51721	2.25583
Bacteroides xylanisolvens group	0.113943	0.165057	0.136667	0.17707
Bacteroides_uc	0.102971	0.106946	0.114242	0.136481
Barnesiella intestinihominis	0.783057	1.23543	0.960225	1.1863
Barnesiella_uc	0.00149286	0.00498713	0.000383333	0.000749343
Bhargavaea beijingensis	0.00157857	0.00148592	0.00236667	0.00235617
Bhargavaea ginsengi	-	-	9.16667e-05	0.000317543
Bhargavaea_uc	7.85714e-05	0.000293987	0.000183333	0.000428174
Bifidobacterium adolescentis group	2.18298	2.08324	1.54702	3.0323
Bifidobacterium angulatum	0.0129	0.0482674	-	-
Bifidobacterium animalis group	0.184143	0.688683	0.0164667	0.0447863
Bifidobacterium bifidum	0.100164	0.195525	0.07485	0.177788
Bifidobacterium breve	0.0004	0.00149666	9.16667e-05	0.000317543
Bifidobacterium callitrichidarum	7.85714e-05	0.000293987	-	-
Bifidobacterium catenulatum group	0.236321	0.534396	0.264067	0.787708
Bifidobacterium dentium	0.00395	0.0121035	0.0001	0.00034641
Bifidobacterium lemurum group	0.000314286	0.000515688	0.000875	0.00270324
Bifidobacterium longum group	0.410121	0.387942	0.928533	1.59651
Bifidobacterium merycicum	0.000157143	0.00039945	-	-
Bifidobacterium pseudolongum group	0.00133571	0.00499779	-	-
Bifidobacterium_uc	0.00842143	0.0123472	0.00869167	0.0122433
Bilophila wadsworthia	0.146014	0.166904	0.0946583	0.126442
Bilophila_uc	0.000242857	0.000908688	-	-
Blautia caecimuris	0.00055	0.00176581	0.7431	2.53008
Blautia coccoides	-	-	0.000183333	0.000428174
Blautia faecis	1.21302	0.620464	1.22238	1.18609
Blautia glucerasea	0.0011	0.00177894	0.01885	0.0625483
Blautia hansenii group	0.175193	0.305551	0.306833	0.561529
Blautia hydrogenotrophica	0.0104786	0.0160123	0.02335	0.0483832
Blautia luti	0.247064	0.162209	0.186517	0.19496
Blautia obeum	0.969943	0.963833	1.29401	1.65095
Blautia schinkii	0.000235714	0.000636828	0.000541667	0.000860717
Blautia wexlerae	2.30445	1.24559	2.39591	2.2751
Blautia_uc	0.0324	0.0283372	0.02455	0.0246969
Bradyrhizobium japonicum group	7.85714e-05	0.000293987	-	-
Brevibacillus borstelensis group	-	-	0.000183333	0.000635085
Brevibacillus invocatus	7.85714e-05	0.000293987	9.16667e-05	0.000317543
Brevundimonas diminuta group	-	-	9.16667e-05	0.000317543
Brevundimonas terrae	0.000314286	0.000672375	0.000458333	0.000735414
Bulleidia extructa	7.85714e-05	0.000293987	-	-
Butyricimonas faecihominis	0.0421143	0.0814467	0.0723333	0.158174
Butyricimonas paravirosa	0.00229286	0.00521838	0.00503333	0.0167176
Butyricimonas virosa	0.0353214	0.0591516	0.0184333	0.0572208
Butyricimonas_uc	0.00445714	0.00967397	0.021175	0.025397
Butyrivibrio crossotus	0.0901071	0.336834	-	-
Campylobacter hominis	0.000157143	0.00039945	0.00538333	0.0179606
Caproiciproducens_uc	0.00709286	0.0112387	0.00544167	0.0130343
Cardiobacterium valvarum	-	-	0.0001	0.00034641
Catabacter hongkongensis	-	-	0.00188333	0.00254588
Carnobacterium inhibens group	0.000235714	0.000881962	-	-
Caryophanon latum	7.85714e-05	0.000293987	-	-
Catabacter hongkongensis	0.00055	0.00120112	-	-
Catenibacterium_uc	0.00277857	0.0100841	9.16667e-05	0.000317543
Caulobacter vibrioides group	0.000785714	0.00100526	0.00055	0.00074162
Cellulosilyticum lentocellum	-	-	0.000183333	0.000428174
Christensenella massiliensis	0.00251429	0.00332609	0.00055	0.00190526
Christensenella minuta	0.00126429	0.00217419	0.0027	0.0052103
Christensenella timonensis	0.00055	0.00083551	0.00158333	0.00290136
Christensenella_uc	0.00252143	0.00409205	0.008575	0.0137217
Chryseobacterium haifense group	7.85714e-05	0.000293987	-	-
Chryseobacterium montanum group	0.000157143	0.00039945	0.000266667	0.00092376
Chryseobacterium_uc	-	-	9.16667e-05	0.000317543
Citreicella thiooxidans group	7.85714e-05	0.000293987	-	-
Citrobacter amalonaticus group	-	-	0.0111417	0.0385959
Citrobacter bitternis group	-	-	0.000541667	0.00187639
Citrobacter braakii	0.000392857	0.000696656	0.000275	0.000952628
Citrobacter gillenii	0.00144286	0.00539868	0.000183333	0.000635085
Citrobacter koseri	-	-	0.00109167	0.00344976
Citrobacter murliniae	-	-	0.000725	0.00251147
Citrobacter portucalensis	0.00126429	0.00202925	0.00393333	0.00862737
Citrobacter werkmanii	-	-	0.00235833	0.00719311
Citrobacter youngae group	-	-	0.00598333	0.020044
Citrobacter_uc	0.0189286	0.047747	0.00715	0.0164825
Cloacibacillus evryensis	0.000314286	0.000907962	0.359883	1.19901
Cloacibacillus porcorum	0.000157143	0.000587975	0.029375	0.101758
Cloacibacillus_uc	-	-	0.000291667	0.00101036
Clostridioides difficile group	-	-	0.10645	0.367401
Clostridium aldenense	0.00284286	0.00843352	0.0204083	0.0417795
Clostridium amygdalinum group	0.000235714	0.000636828	-	-
Clostridium asparagiforme group	0.00306429	0.00373437	0.00936667	0.0241174
Clostridium botulinum group	7.85714e-05	0.000293987	9.16667e-05	0.000317543
Clostridium butyricum	7.85714e-05	0.000293987	0.00415833	0.0126847
Clostridium celatum group	0.2165	0.408284	0.398692	0.637251
Clostridium chartatabidum	0.000157143	0.000587975	0.000183333	0.000635085
Clostridium chromiireducens	-	-	0.000808333	0.00182779
Clostridium clostridioforme group	0.01025	0.0100384	0.0373167	0.0544493
Clostridium ganghwense	-	-	9.16667e-05	0.000317543
Clostridium glycyrrhizinilyticum	0.00377857	0.00985285	0.0481833	0.107108
Clostridium herbivorans	7.85714e-05	0.000293987	-	-
Clostridium hylemonae	7.85714e-05	0.000293987	0.0001	0.00034641
Clostridium indolis group	0.000235714	0.000636828	0.000275	0.000497494
Clostridium innocuum group	0.00735714	0.0118579	0.16625	0.204209
Clostridium leptum	0.0180714	0.035522	0.141133	0.442523
Clostridium methylpentosum	-	-	0.000466667	0.00111952
Clostridium nexile	0.107843	0.364189	0.0232167	0.070551
Clostridium novyi	7.85714e-05	0.000293987	-	-
Clostridium paraputrificum	0.000235714	0.000636828	0.00134167	0.00464767
Clostridium perfringens	0.000314286	0.000907962	0.0243083	0.0676772
Clostridium phytofermentans group	0.000157143	0.00039945	9.16667e-05	0.000317543
Clostridium populeti	7.85714e-05	0.000293987	-	-
Clostridium quinii	0.000557143	0.00129953	0.0011	0.00209805
Clostridium ramosum	0.00577857	0.0213068	0.12165	0.223557
Clostridium saccharogumia group	0.0174929	0.0512078	0.014475	0.0458593
Clostridium sardiniense group	-	-	0.000533333	0.00184752
Clostridium scindens	0.00133571	0.00212154	0.01235	0.0292094
Clostridium spiroforme	0.0453143	0.0935874	0.0758667	0.127238
Clostridium subterminale group	0.000321429	0.000933297	9.16667e-05	0.000317543
Clostridium symbiosum	0.0012	0.00268844	0.0101333	0.0253828
Clostridium tertium group	0.000392857	0.000819441	0.002075	0.00549084
Clostridium tetani group	0.000314286	0.000672375	0.000275	0.00068374
Clostridium ventriculi	0.000392857	0.00146994	9.16667e-05	0.000317543
Clostridium_g24_uc	0.00117857	0.00146086	0.00185	0.00304108
Clostridium_g6_uc	-	-	0.000175	0.000606218
Clostridium_uc	0.00102857	0.00147305	0.003525	0.00376277
Collinsella aerofaciens group	0.670357	0.501806	1.41418	1.03741
Collinsella intestinalis group	0.0015	0.00561249	-	-
Collinsella massiliensis	7.85714e-05	0.000293987	0.001125	0.00356476
Collinsella tanakaei	0.00242143	0.00735184	0.00559167	0.0193701
Collinsella_uc	0.000157143	0.00039945	-	-
Comamonas denitrificans	0.000392857	0.000696656	0.000733333	0.000976388
Comamonas kerstersii group	0.0113286	0.00671547	0.0155167	0.0132465
Comamonas terrigena	0.000392857	0.00102166	0.000183333	0.000428174
Comamonas testosteroni group	0.00055	0.00120112	0.000908333	0.00120865
Coprobacillus cateniformis	0.0852571	0.288301	0.0490667	0.124614
Coprobacter fastidiosus	0.0618286	0.120386	0.0198667	0.0304344
Coprobacter secundus	0.0204429	0.0583325	0.0163	0.046084
Coprobacter_uc	0.159664	0.29645	0.0253417	0.04412
Coprococcus catus	0.418221	0.163732	0.308867	0.195021
Coprococcus comes group	0.7015	0.360337	1.12999	2.30196
Coprococcus eutactus group	0.529679	1.33677	0.116875	0.382844
Coprococcus_g2_uc	0.00259286	0.00205144	0.0260667	0.0596796
Coprococcus_uc	0.000478571	0.000951257	-	-
Corynebacterium accolens group	7.85714e-05	0.000293987	0.000191667	0.000448144
Corynebacterium afermentans group	-	-	0.0001	0.00034641
Corynebacterium casei	7.85714e-05	0.000293987	-	-
Corynebacterium durum	0.00102143	0.00158317	0.00186667	0.00234998
Corynebacterium glutamicum	-	-	0.00214167	0.00741895
Corynebacterium jeikeium group	-	-	0.0001	0.00034641
Corynebacterium nasicanis group	7.85714e-05	0.000293987	-	-
Corynebacterium pseudotuberculosis group	-	-	9.16667e-05	0.000317543
Cronobacter dublinensis group	7.85714e-05	0.000293987	0.000358333	0.0012413
Cuneatibacter caecimuris	0.000157143	0.00039945	0.00103333	0.00267389
Cuneatibacter_uc	0.00134286	0.00416851	0.001025	0.00292703
Cutibacterium acnes group	0.000235714	0.000636828	-	-
Cutibacterium avidum	-	-	0.000191667	0.000448144
Defluviitalea saccharophila group	7.85714e-05	0.000293987	-	-
Defluviitalea_uc	-	-	0.000183333	0.000635085
Dermabacter jinjuensis	-	-	9.16667e-05	0.000317543
Desulfitobacterium dehalogenans	0.000314286	0.000672375	-	-
Desulfovibrio fairfieldensis	0.0169714	0.0613103	0.0248167	0.0605262
Desulfovibrio legallii	0.00055	0.00205791	-	-
Desulfovibrio piger	0.0597286	0.121017	0.02695	0.0930117
Desulfovibrio simplex group	-	-	0.00834167	0.0288964
Desulfovibrio_uc	0.00227857	0.00731523	0.000741667	0.00256921
Devosia honganensis	-	-	9.16667e-05	0.000317543
Dialister invisus	1.13926	1.9409	0.388992	0.856697
Dialister pneumosintes	-	-	0.000383333	0.000763763
Dialister propionicifaciens	0.000157143	0.00039945	0.00284167	0.00914345
Dialister_uc	0.000714286	0.00267261	0.00240833	0.00834271
Dickeya chrysanthemi	-	-	9.16667e-05	0.000317543
Dickeya zeae group	-	-	9.16667e-05	0.000317543
Dickeya_uc	-	-	0.000183333	0.000635085
Dielma fastidiosa	0.00497857	0.0121893	0.0168083	0.0239926
Domibacillus mangrovi group	-	-	0.000183333	0.000428174
Dorea formicigenerans	0.249793	0.17342	0.299758	0.252742
Dorea longicatena	1.67501	0.721082	2.2351	2.2571
Dorea massiliensis	0.0939143	0.347611	0.00609167	0.0135399
Dorea_uc	0.00229286	0.00235256	0.00704167	0.00894747
Dysgonomonas capnocytophagoides	0.00394286	0.00320977	0.00493333	0.00437811
Dysgonomonas_uc	0.000935714	0.0023715	0.000358333	0.000837158
Edaphobacillus lindanitolerans	0.000157143	0.00039945	-	-
Eggerthella lenta	0.00640714	0.012462	0.0485833	0.115169
Eggerthella sinensis	-	-	0.000491667	0.00170318
Eggerthella_uc	0.000157143	0.000587975	-	-
Eisenbergiella tayi	0.00435	0.00630308	0.113275	0.24802
Eisenbergiella_uc	-	-	0.02195	0.0456963
Emergencia timonensis	-	-	0.000591667	0.00204959
Emergencia_uc	0.0135143	0.0505658	0.0233583	0.0548321
Empedobacter brevis	7.85714e-05	0.000293987	-	-
Empedobacter stercoris	0.0394643	0.0243436	0.0434167	0.0262165
Enorma massiliensis	0.000471429	0.00176392	0.00269167	0.00608403
Enorma timonensis	-	-	0.000283333	0.000981495
Enorma_uc	-	-	9.16667e-05	0.000317543
Enterobacter kobei	0.000157143	0.000587975	0.000908333	0.00201018
Enterobacter_uc	0.00374286	0.00968287	0.0128833	0.0303618
Enterobacteriaceae group	0.0481714	0.140243	0.0663583	0.0999723
Enterococcus faecalis	0.0032	0.0119733	0.0073	0.0135089
Enterococcus faecium group	0.0152714	0.0377413	0.208158	0.418785
Enterococcus italicus group	0.000235714	0.000468397	0.0001	0.00034641
Enterococcus_uc	-	-	0.000183333	0.000428174
Enterorhabdus muris	0.000235714	0.000881962	-	-
Enterorhabdus_uc	-	-	0.00549167	0.0129847
Epulopiscium_uc	0.000157143	0.000587975	-	-
Erwinia billingiae group	-	-	9.16667e-05	0.000317543
Erwinia tasmaniensis	0.000235714	0.000881962	-	-
Escherichia albertii	-	-	0.001	0.0034641
Escherichia coli group	0.3468	0.535833	1.9987	5.57167
Escherichia_uc	-	-	0.001	0.00313369
Eubacterium brachy	0.000157143	0.000587975	-	-
Eubacterium coprostanoligenes	0.0389571	0.145764	-	-
Eubacterium dolichum	-	-	0.0186083	0.0533455
Eubacterium eligens group	1.06448	1.02466	0.142033	0.221507
Eubacterium hallii	1.11885	0.47989	1.39019	1.43607
Eubacterium infirmum	-	-	0.000175	0.000606218
Eubacterium limosum group	0.00497143	0.0124173	0.0526083	0.0786905
Eubacterium nodatum	-	-	9.16667e-05	0.000317543
Eubacterium ramulus	0.185536	0.145391	0.105792	0.0884306
Eubacterium saphenum	0.000164286	0.000614701	-	-
Eubacterium siraeum	1.29228	2.90734	0.7284	1.5533
Eubacterium sulci	0.000157143	0.000587975	0.000475	0.00104283
Eubacterium ventriosum	0.200664	0.24642	0.224642	0.271713
Eubacterium xylanophilum	0.00126429	0.00221276	0.000741667	0.00178909
Eubacterium_g17_uc	0.00125714	0.00187359	0.000558333	0.00112287
Eubacterium_g20_uc	0.000157143	0.000587975	-	-
Eubacterium_g21_uc	0.000157143	0.000587975	-	-
Eubacterium_g23_uc	0.00320714	0.0110684	0.000466667	0.00111952
Eubacterium_g4_uc	0.00117857	0.00260537	0.000366667	0.000716473
Eubacterium_g5_uc	0.00276429	0.0014908	0.00440833	0.00401892
Eubacterium_g8_uc	0.0026	0.00397434	0.00166667	0.00446915
Eubacterium_uc	-	-	0.00729167	0.0252591
Ewingella americana	7.85714e-05	0.000293987	-	-
Extibacter muris group	0.000157143	0.000587975	0.00441667	0.0152998
Ezakiella peruensis group	0.000157143	0.000587975	0.0002	0.00069282
Facklamia hominis	7.85714e-05	0.000293987	-	-
Faecalibacterium prausnitzii group	8.73736	2.57918	5.80005	4.45043
Faecalibacterium_uc	0.00134286	0.00227113	0.000466667	0.000890693
Faecalicatena contorta group	0.00173571	0.00224691	0.017475	0.0254495
Faecalicatena orotica	0.000314286	0.000907962	0.000925	0.00220624
Faecalicoccus pleomorphus	0.00127857	0.00478398	0.0655333	0.227014
Faecalimonas umbilicata	7.85714e-05	0.000293987	0.0840917	0.287887
Faecalitalea cylindroides	0.130579	0.470524	0.0135083	0.0245407
Falcatimonas natans	7.85714e-05	0.000293987	0.000283333	0.000981495
Falcatimonas_uc	0.000157143	0.000587975	0.0041	0.0128794
Fenollaria massiliensis group	0.000471429	0.00147671	0.00493333	0.00330793
Fermentimonas caenicola	0.00528571	0.00462998	-	-
Finegoldia magna	0.000157143	0.00039945	0.00235833	0.00459317
Flavobacterium cloacae	0.00448571	0.00426954	0.00529167	0.00442153
Flavobacterium mizutaii	0.000471429	0.000831522	0.000266667	0.000658281
Flavobacterium_uc	-	-	0.000183333	0.000635085
Flavonifractor plautii	0.0382571	0.107343	0.214142	0.429342
Flintibacter butyricus group	0.000628571	0.00111798	9.16667e-05	0.000317543
Fontibacillus aquaticus	0.000157143	0.00039945	0.00120833	0.00305598
Fournierella massiliensis group	-	-	9.16667e-05	0.000317543
Frisingicoccus caecimuris	-	-	-	-
Frisingicoccus_uc	0.00441429	0.0109143	0.00669167	0.0181452
Fusicatenibacter saccharivorans	1.88278	1.23401	2.39118	2.40272
Fusicatenibacter_uc	0.000157143	0.000587975	0.00155	0.00399352
Fusobacterium nucleatum group	7.85714e-05	0.000293987	0.00155833	0.00472449
Fusobacterium periodonticum group	0.000164286	0.000614701	9.16667e-05	0.000317543
Gabonibacter massiliensis	0.00127857	0.00478398	0.00065	0.00225167
Gardnerella vaginalis group	-	-	0.000375	0.00129904
Gemella haemolysans group	0.00172857	0.00214491	0.00878333	0.011152
Gemella morbillorum	7.85714e-05	0.000293987	1.53099	1.83254
Gemmiger formicilis group	0.7823	0.579549	0.000816667	0.000814453
Gemmobacter intermedius	0.000471429	0.000831522	-	-
Geofilum rhodophaeum	7.85714e-05	0.000293987	-	-
Globicatella sanguinis group	0.000314286	0.000672375	0.000641667	0.00099037
Gluconobacter cerinus group	7.85714e-05	0.000293987	-	-
Gordonia sputi group	-	-	9.16667e-05	0.000317543
Gordonibacter faecihominis	0.0037	0.00786619	0.000958333	0.00237925
Gordonibacter pamelaeae	0.00197143	0.00358682	0.00194167	0.00317475
Gordonibacter urolithinfaciens	0.000157143	0.000587975	0.00045	0.00155885
Gordonibacter_uc	0.00188571	0.00500244	0.00835833	0.019556
Gracilibacillus halotolerans	-	-	9.16667e-05	0.000317543
Granulicatella adiacens group	0.00330714	0.00492973	0.00815833	0.0105763
Granulicatella elegans	7.85714e-05	0.000293987	0.000175	0.000606218
Haemophilus parainfluenzae group	0.0083	0.0124966	0.03815	0.118808
Haemophilus pittmaniae	-	-	0.00399167	0.00987674
Haemophilus sputorum	-	-	0.000183333	0.000428174
Haemophilus_uc	-	-	0.000366667	0.00127017
Hafnia alvei group	0.000157143	0.000587975	-	-
Hafnia paralvei	-	-	0.000183333	0.000635085
Hafnia_uc	7.85714e-05	0.000293987	9.16667e-05	0.000317543
Haloimpatiens lingqiaonensis	0.000235714	0.000636828	0.000458333	0.000872258
Harryflintia acetispora	0.0011	0.00149461	0.00159167	0.00296171
Harryflintia_uc	0.000478571	0.000951257	0.000841667	0.00208783
Hazenella coriacea	0.00181429	0.00231279	0.001375	0.00181365
Hespellia porcina	7.85714e-05	0.000293987	-	-
Hespellia_uc	-	-	0.00590833	0.0204671
Holdemanella biformis	0.930664	1.9409	0.703408	1.44045
Holdemanella_uc	0.01235	0.0320817	0.0158583	0.0413176
Holdemania filiformis group	0.0192286	0.0154088	0.0101417	0.0110386
Holdemania massiliensis	0.00362143	0.00662492	0.00780833	0.0173173
Holdemania_uc	-	-	0.000183333	0.000635085
Howardella ureilytica	0.0333214	0.0736087	0.055875	0.0928473
Hungatella effluvii	-	-	0.000458333	0.00109583
Hungatella hathewayi group	0.00212143	0.00303446	0.0405583	0.0912649
Hungatella_uc	0.00102143	0.00132733	0.0407417	0.117419
Hydrogenoanaerobacterium saccharovorans	-	-	9.16667e-05	0.000317543
Idiomarina indica	0.0011	0.00136438	0.00228333	0.0019404
Idiomarina_uc	-	-	0.000183333	0.000635085
Ignatzschineria indica	0.00055	0.00083551	0.001475	0.00189455
Intestinibacter bartlettii	0.0817643	0.113403	0.2034	0.293218
Intestinimonas butyriciproducens	0.00513571	0.0102235	0.00665833	0.00951319
Jeotgalibaca porci	0.000235714	0.000636828	-	-
Kandleria vitulina	7.85714e-05	0.000293987	-	-
Kerstersia gyiorum	0.000157143	0.000587975	0.000275	0.00068374
Kineothrix alysoides	0.000392857	0.000696656	0.000591667	0.00204959
Kluyvera ascorbata	-	-	0.000491667	0.00170318
Kosakonia cowanii group	7.85714e-05	0.000293987	0.0165167	0.0565242
Kosakonia sacchari group	-	-	0.000541667	0.00187639
Kurthia gibsonii	7.85714e-05	0.000293987	-	-
Kurthia zopfii group	0.000235714	0.000468397	0.000833333	0.00108321
Lachnoclostridium phocaeense	0.000314286	0.000515688	0.000458333	0.000735414
Lachnoclostridium_uc	-	-	0.000291667	0.00101036
Lachnospira pectinoschiza	0.0620357	0.0849471	0.336458	0.890256
Lachnospira_uc	0.000628571	0.00134475	9.16667e-05	0.000317543
Lachnotalea glycerini	-	-	0.0001	0.00034641
Lachnotalea_uc	-	-	0.0002	0.00069282
Lactobacillus algidus	0.000157143	0.00039945	-	-
Lactobacillus brevis	7.85714e-05	0.000293987	-	-
Lactobacillus buchneri group	7.85714e-05	0.000293987	-	-
Lactobacillus delbrueckii group	0.00165	0.00468184	0.6447	2.23261
Lactobacillus fermentum	7.85714e-05	0.000293987	9.16667e-05	0.000317543
Lactobacillus gasseri group	0.000707143	0.00175826	0.000366667	0.00127017
Lactobacillus helveticus group	0.000157143	0.00039945	-	-
Lactobacillus hilgardii group	0.000157143	0.00039945	-	-
Lactobacillus mucosae	0.140479	0.525623	-	-
Lactobacillus paracasei group	0.0550643	0.194061	0.086775	0.29717
Lactobacillus plantarum group	0.00367857	0.0125079	0.000366667	0.000541603
Lactobacillus reuteri group	0.000392857	0.00119
Lactobacillus rogosae group	0.339507	0.406559	0.222558	0.507648
Lactobacillus ruminis	0.107029	0.399515	0.472558	1.6363
Lactobacillus sakei group	0.00655	0.0213817	0.0155167	0.0455201
Lactobacillus sanfranciscensis	-	-	9.16667e-05	0.000317543
Lactobacillus spicheri group	0.000157143	0.000587975	0.000175	0.000606218
Lactobacillus versmoldensis group	-	-	0.000175	0.000606218
Lactobacillus_uc	0.000392857	0.00102166	9.16667e-05	0.000317543
Lactococcus chungangensis group	-	-	0.00448333	0.014791
Lactococcus garvieae group	0.00319286	0.0106922	0.0228333	0.0784053
Lactococcus lactis group	0.01705	0.030958	0.0250417	0.0528769
Lactococcus piscium	-	-	9.16667e-05	0.000317543
Lactococcus raffinolactis group	7.85714e-05	0.000293987	9.16667e-05	0.000317543
Lactonifactor longoviformis	0.00190714	0.0025853	0.0133	0.0217079
Lawsonella clevelandensis	-	-	0.000583333	0.00170392
Leucobacter komagatae group	7.85714e-05	0.000293987	-	-
Leuconostoc carnosum	0.000392857	0.00102166	0.000825	0.00149977
Leuconostoc citreum group	0.00255714	0.00657919	0.000183333	0.000635085
Leuconostoc gelidum group	7.85714e-05	0.000293987	0.000183333	0.000635085
Leuconostoc kimchii group	0.000321429	0.00120268	-	-
Leuconostoc lactis	0.0341	0.127274	0.00211667	0.00629947
Leuconostoc mesenteroides group	0.0113786	0.0320114	0.002725	0.00564304
Leuconostoc pseudomesenteroides group	0.000471429	0.00147671	0.000808333	0.00247403
Libanicoccus massiliensis group	0.00606429	0.016056	-	-
Longicatena caecimuris	0.000471429	0.00119835	0.128325	0.301397
Longicatena_uc	-	-	0.000183333	0.000428174
Luteimonas dalianensis group	7.85714e-05	0.000293987	-	-
Luteimonas padinae	0.000471429	0.000936794	0.000275	0.000497494
Luteimonas terricola	0.000314286	0.000907962	0.000366667	0.000716473
Luteimonas_uc	0.000157143	0.00039945	0.000183333	0.000428174
Lysinibacillus endophyticus	-	-	9.16667e-05	0.000317543
Lysinibacillus fluoroglycofenilyticus	0.000157143	0.000587975	-	-
Lysinibacillus jejuensis	7.85714e-05	0.000293987	0.00055	0.000877496
Lysinibacillus odysseyi	0.000628571	0.00111798	0.00165833	0.00184463
Lysinibacillus sphaericus group	0.00125714	0.00142165	0.00110833	0.00157507
Lysinibacillus xylanilyticus group	0.00267857	0.0034282	0.00300833	0.00289967
Lysinibacillus_uc	-	-	0.000458333	0.000872258
Lysobacter defluvii	0.000157143	0.000587975	-	-
Marvinbryantia_uc	0.000478571	0.00179065	-	-
Massilia aurea	7.85714e-05	0.000293987
Massilioclostridium coli	0.00369286	0.00430607	0.006225	0.00969772
Massilioclostridium_uc	0.000314286	0.0007989	0.00175	0.00374639
Megamonas hypermegale	-	-	9.16667e-05	0.000317543
Megamonas rupellensis group	0.398757	1.0245	0.21315	0.571179
Megamonas_uc	0.000621429	0.00232517	0.00425	0.0147224
Megasphaera elsdenii	0.00569286	0.0209862	0.000183333	0.000635085
Megasphaera indica	0.01875	0.0701561	-	-
Megasphaera_uc	0.00522143	0.0195368	-	-
Merdibacter massiliensis	0.0125857	0.0445952	0.00691667	0.0213392
Merdimonas faecis	0.00503571	0.0111826	0.00736667	0.0188001
Mesotoga infera	7.85714e-05	0.000293987
Methylobacterium jeotgali	-	-	9.16667e-05	0.000317543
Methylobacterium oryzae group	-	-	9.16667e-05	0.000317543
Micrococcus luteus group	7.85714e-05	0.000293987	-	-
Mitsuokella jalaludinii	0.00295	0.0110379	0.029	0.100113
Mitsuokella multacida	0.00190714	0.0054683	0.0110167	0.0381629
Mobilibacterium timonense	0.000878571	0.00328731	-	-
Mobilitalea sibirica	-	-	9.16667e-05	0.000317543
Mobiluncus curtisii	7.85714e-05	0.000293987	0.00334167	0.0115759
Mogibacterium pumilum group	7.85714e-05	0.000293987	-	-
Moheibacter stercoris	0.000157143	0.000587975	9.16667e-05	0.000317543
Moheibacter_uc	-	-	0.000183333	0.000635085
Monoglobus pectinilyticus	0.0138714	0.0364061	-	-
Morganella morganii group	0.000235714	0.000636828	0.0305333	0.105079
Murdochiella asaccharolytica	-	-	0.000283333	0.000695222
Muricomes intestini group	0.00212857	0.00152388	0.0067	0.0173028
Murimonas intestini	0.0980857	0.125362	0.0241833	0.0362536
Murimonas_uc	0.00355714	0.00433709	0.00259167	0.0045121
Mycoplasma_g17_uc	0.000157143	0.000587975	0.000183333	0.000635085
Myroides odoratimimus group	7.85714e-05	0.000293987	-	-
Myroides odoratus	0.000157143	0.00039945	0.00045	0.000714143
Ndongobacter massiliensis	-	-	0.0001	0.00034641
Neglecta timonensis	0.000942857	0.00295341	0.0251333	0.0830546
Oblitimonas alkaliphila	0.000392857	0.000696656	0.000275	0.000497494
Oceanobacillus caeni	0.000157143	0.000587975	-	-
Oceanobacillus chironomi	7.85714e-05	0.000293987	0.00045	0.000714143
Oceanobacillus luteolus	7.85714e-05	0.000293987	0.000641667	0.000735414
Oceanobacillus oncorhynchi group	-	-	9.16667e-05	0.000317543
Oceanobacillus profundus group	0.000157143	0.000587975	-	-
Odoribacter laneus	0.00385	0.0144054	0.421242	1.33385
Odoribacter splanchnicus	0.250279	0.170417	0.484392	0.620634
Odoribacter_uc	7.85714e-05	0.000293987	0.000383333	0.000896289
Oligella urethralis	7.85714e-05	0.000293987	-	-
Olsenella profusa	7.85714e-05	0.000293987	9.16667e-05	0.000317543
Olsenella scatoligenes group	7.85714e-05	0.000293987	-	-
Olsenella uli	0.000157143	0.000587975	-	-
Olsenella_uc	0.0116571	0.0414516	0.00291667	0.00738633
Oribacterium parvum	0.000157143	0.00039945	9.16667e-05	0.000317543
Oribacterium sinus	0.000314286	0.000672375	0.000275	0.000497494
Ornithinibacillus californiensis	0.000157143	0.00039945	-	-
Ornithinibacillus halophilus	7.85714e-05	0.000293987	-	-
Ornithinibacillus heyuanensis	0.000157143	0.00039945	9.16667e-05	0.000317543
Ornithinibacillus scapharcae	0.000392857	0.000819441	0.000275	0.000497494
Oscillibacter ruminantium	0.000235714	0.000636828	0.00108333	0.00375278
Oscillibacter valericigenes	0.000392857	0.000819441	-	-
Oscillibacter_uc	0.0815071	0.241433	0.04025	0.0715363
Oxalobacter formigenes	0.00931429	0.0277499	-	-
Paenalcaligenes hermetiae	0.0125143	0.00919898	0.0152417	0.00860882
Paenalcaligenes hominis	0.000235714	0.000636828	-	-
Paenalcaligenes_uc	7.85714e-05	0.000293987	-	-
Paenibacillus apis group	-	-	0.000183333	0.000428174
Paenibacillus granivorans	-	-	9.16667e-05	0.000317543
Paenibacillus lactis group	-	-	9.16667e-05	0.000317543
Paenibacillus lautus	0.000235714	0.000636828	-	-
Paenibacillus lentus group	7.85714e-05	0.000293987	-	-
Paenibacillus macerans group	7.85714e-05	0.000293987	-	-
Paenibacillus motobuensis	0.000235714	0.000468397	0.000183333	0.000428174
Paenibacillus residui	7.85714e-05	0.000293987	0.00055	0.00128452
Paenibacillus uliginis group	-	-	9.16667e-05	0.000317543
Paenibacillus vini	0.000235714	0.000636828	9.16667e-05	0.000317543
Paenibacillus_uc	0.000157143	0.000587975	-	-
Paenibacillus woosongensis	-	-	9.16667e-05	0.000317543
Paenibacillus_uc	-	-	0.000275	0.00068374
Paeniclostridium ghonii group	7.85714e-05	0.000293987	0.00325	0.00918581
Paludicola psychrotolerans	-	-	0.00130833	0.0041686
Paludicola_uc	0.00267857	0.00454096	0.00448333	0.00768527
Pantoea agglomerans group	-	-	0.000816667	0.00115036
Pantoea coffeiphila	7.85714e-05	0.000293987	0.001	0.0034641
Pantoea stewartii group	-	-	0.000358333	0.0012413
Pantoea theicola	-	-	0.000275	0.000952628
Pantoea_uc	-	-	0.000633333	0.00219393
Papillibacter_uc	0.00141429	0.00281038	0.00140833	0.0042333
Parabacteroides chinchillae	0.000478571	0.00179065	-	-
Parabacteroides distasonis	0.0655143	0.0917787	0.1546	0.213965
Parabacteroides goldsteinii	0.0359857	0.0972287	0.0305083	0.0967658
Parabacteroides gordonii	0.04405	0.158873	0.03995	0.138391
Parabacteroides johnsonii	0.164814	0.259913	0.0750833	0.143246
Parabacteroides merdae	0.210414	0.19843	0.322067	0.447327
Parabacteroides_uc	0.00692857	0.0157887	0.0293	0.0458898
Paraclostridium benzoelyticum group	0.000157143	0.000587975	-	-
Paracoccus denitrificans group	0.00055	0.000940335	0.00128333	0.00180143
Paracoccus solventivorans group	7.85714e-05	0.000293987	0.000183333	0.000635085
Paraprevotella clara	0.2368	0.470923	-	-
Paraprevotella xylaniphila	0.0485143	0.181524	-	-
Paraeggerthella_uc	-	-	0.00715833	0.0247972
Paraprevotella clara	-	-	0.0967667	0.288837
Paraprevotella_uc	0.0212929	0.0540847	0.00711667	0.0199319
Parascardovia denticolens	-	-	9.16667e-05	0.000317543
Parasutterella excrementihominis group	0.1065	0.201761	0.392817	0.676056
Parasutterella secunda	0.104071	0.369833	0.0563833	0.148307
Parvibacter caecicola	7.85714e-05	0.000293987	9.16667e-05	0.000317543
Parvimonas micra	0.000235714	0.000636828	9.16667e-05	0.000317543
Paucisalibacillus globulus group	0.000785714	0.00100526	0.000458333	0.000735414
Pediococcus acidilactici group	0.00102143	0.00382184	-	-
Peptococcus niger	-	-	0.0002	0.00069282
Peptococcus simiae	-	-	0.000783333	0.00271355
Peptoniphilus harei group	0.000564286	0.00132294	0.00165833	0.0050696
Peptoniphilus lacrimalis	0.000157143	0.00039945	0.00164167	0.00435899
Peptoniphilus tyrrelliae group	0.000807143	0.00224926	-	-
Peptoniphilus urinimassiliensis group	-	-	0.000475	0.00104283
Peptostreptococcus anaerobius	0.000164286	0.000614701	0.00075	0.00168172
Peptostreptococcus massiliae group	7.85714e-05	0.000293987	0.0001	0.00034641
Peptostreptococcus stomatis group	0.00055	0.00112095	0.00150833	0.00295833
Petrimonas mucosa	0.000157143	0.00039945	0.000366667	0.000716473
Petrimonas sulfuriphila	0.000392857	0.000696656	0.000275	0.000497494
Phascolarctobacterium faecium	0.219464	0.354431	0.432567	0.876194
Phascolarctobacterium succinatutens group	0.0681857	0.25349	0.190658	0.44551
Phascolarctobacterium_uc	-	-	0.000833333	0.00226127
Phocea massiliensis	0.00378571	0.00507192	0.00138333	0.00255016
Phocea_uc	0.000628571	0.00134475	0.000283333	0.000981495
Phreatobacter stygius	0.00136429	0.00254758	0.000575	0.000929443
Phytobacter diazotrophicus	-	-	0.000633333	0.00187439
Pluralibacter gergoviae	-	-	9.16667e-05	0.000317543
Porphyromonas asaccharolytica	0.000314286	0.00117595	0.002725	0.00784314
Porphyromonas bennonis	0.000471429	0.00103138	0.001275	0.00441673
Porphyromonas somerae	0.000314286	0.00117595	0.00304167	0.0105366
Porphyromonas uenonis group	7.85714e-05	0.000293987	0.00215	0.00710845
Prevotella bergensis	-	-	0.0001	0.00034641
Prevotella bivia	0.000628571	0.0020563	0.000941667	0.00326203
Prevotella buccalis	-	-	0.00186667	0.00646632
Prevotella colorans	-	-	0.000466667	0.00161658
Prevotella copri	0.288936	0.852195	0.00618333	0.0139504
Prevotella corporis	0.000235714	0.000468397	9.16667e-05	0.000317543
Prevotella disiens	7.85714e-05	0.000293987	0.00109167	0.00311783
Prevotella stercorea	0.0444571	0.166343	0.200658	0.695101
Prevotella timonensis	7.85714e-05	0.000293987	0.0116667	0.0397267
Prevotella_uc	2.27354	4.56779	0.251717	0.579867
Prevotellamassilia timonensis	0.102143	0.382184	0.00276667	0.00958401
Propionibacterium freudenreichii	0.000471429	0.00147671	-	-
Proteiniclasticum ruminis group	0.000235714	0.000636828	-	-
Proteus hauseri group	0.000785714	0.000907962	0.00236667	0.00516269
Proteus mirabilis	0.00463571	0.00320519	0.00661667	0.00373627
Proteus vulgaris group	0.000235714	0.000468397	0.000458333	0.000735414
Providencia alcalifaciens group	0.000392857	0.00054697	0.000458333	0.00158771
Pseudescherichia vulneris	7.85714e-05	0.000293987	-	-
Pseudoflavonifractor capillosus	0.00203571	0.00297596	0.00065	0.00130767
Pseudoflavonifractor_uc	0.04335	0.0833483	0.0464833	0.104809
Pseudomonas aeruginosa group	7.85714e-05	0.000293987	0.000183333	0.000428174
Pseudomonas caeni	0.000864286	0.00107246	0.000275	0.000497494
Pseudomonas flavescens group	0.000157143	0.00039945	0.000366667	0.000716473
Pseudomonas formosensis	0.0140929	0.0107352	0.0189833	0.0102586
Pseudomonas japonica	0.000314286	0.000672375	-	-
Pseudomonas putida group	7.85714e-05	0.000293987	-	-
Pseudomonas tuomuerensis group	0.00157143	0.00201052	0.0012	0.0012
Pseudomonas_uc	0.00149286	0.00175826	0.001925	0.00231718
Psychrobacillus psychrodurans	-	-	9.16667e-05	0.000317543
Psychrobacillus soli group	0.000314286	0.000907962	9.16667e-05	0.000317543
Psychrobacter arenosus	7.85714e-05	0.000293987	-	-
Psychrobacter immobilis group	7.85714e-05	0.000293987	-	-
Psychrobacter pasteurii	0.0192929	0.0123048	0.023325	0.0128883
Psychrobacter phenylpyruvicus group	-	-	9.16667e-05	0.000317543
Ralstonia pickettii group	0.00454286	0.00818063	0.00324167	0.00607131
Raoultella planticola group	0.00333571	0.00647274	0.00145833	0.00176092
Rhizobium leguminosarum group	7.85714e-05	0.000293987	0.0001	0.00034641
Rhodococcus erythropolis group	-	-	9.16667e-05	0.000317543
Rikenella microfusus	-	-	0.004375	0.0151554
Robinsoniella peoriensis	7.85714e-05	0.000293987	0.0668667	0.231633
Robinsoniella_uc	0.0022	0.00823165	0.000641667	0.0022228
Romboutsia ilealis	7.85714e-05	0.000293987	-	-
Romboutsia sedimentorum	0.00300714	0.0064557	0.00246667	0.00556635
Romboutsia timonensis	1.38127	1.13018	1.99718	2.46183
Romboutsia_uc	0.000392857	0.000926087	0.000183333	0.000635085
Roseburia cecicola group	1.18676	1.38082	0.727217	0.876445
Roseburia intestinalis group	0.239786	0.231226	0.51095	1.00214
Roseburia inulinivorans	0.219186	0.258055	0.174433	0.232829
Roseburia_uc	0.00346429	0.00480682	0.00420833	0.00794932
Rothia aeria	7.85714e-05	0.000293987	9.16667e-05	0.000317543
Rothia dentocariosa	0.000392857	0.000696656	0.00104167	0.00158599
Rothia mucilaginosa group	0.000157143	0.000587975	9.16667e-05	0.000317543
Ruminococcus bromii	2.15357	2.31882	1.92451	2.05625
Ruminococcus callidus	1.12976	1.08298	0.297642	0.674954
Ruminococcus champanellensis	0.0392286	0.126488	-	-
Ruminococcus faecis	0.785714	0.511697	0.651625	0.641781
Ruminococcus gauvreauii	0.00180714	0.00359967	0.00225833	0.00392462
Ruminococcus gnavus	0.00662857	0.0153268	0.467375	1.26565
Ruminococcus lactaris	0.153936	0.191516	0.0876417	0.172803
Ruminococcus torques	0.159893	0.310485	0.575567	1.18955
Ruminococcus_g2_uc	0.00055	0.00083551	0.000541667	0.00156232
Ruminococcus_g4_uc	0.00125714	0.00154706	0.00894167	0.0156097
Ruminococcus_g5_uc	-	-	0.00134167	0.00464767
Ruminococcus_uc	0.000707143	0.0012658	0.00586667	0.0203227
Rummeliibacillus pycnus	0.0015	0.0014153	0.001925	0.00170567
Ruthenibacterium lactatiformans	0.0155071	0.0200487	0.310608	0.655903
Ruthenibacterium_uc	0.000871429	0.00231332	0.000458333	0.00109583
Savagea_uc	0.000314286	0.0007989	0.000183333	0.000635085
Scardovia wiggsiae	0.000157143	0.000587975	-	-
Sedimentibacter hongkongensis	-	-	0.000183333	0.000635085
Sedimentibacter hydroxybenzoicus	7.85714e-05	0.000293987	-	-
Selenomonas noxia	-	-	9.16667e-05	0.000317543
Sellimonas intestinalis	0.00992143	0.0336893	0.02125	0.0496659
Senegalimassilia anaerobia	0.125086	0.135672	0.10275	0.194212
Serratia liquefaciens group	7.85714e-05	0.000293987	9.16667e-05	0.000317543
Serratia marcescens group	0.000157143	0.000587975	9.16667e-05	0.000317543
Serratia odorifera	-	-	0.000633333	0.00219393
Serratia plymuthica group	7.85714e-05	0.000293987	-	-
Slackia equolifaciens	-	-	0.000458333	0.00158771
Slackia exigua	-	-	0.0001	0.00034641
Slackia isoflavoniconvertens	0.0277071	0.0411396	0.037	0.0941295
Slackia piriformis	7.85714e-05	0.000293987	0.0227667	0.078866
Solibacillus silvestris group	0.00682857	0.00561542	0.00634167	0.00462099
Solobacterium moorei	0.00117857	0.00180307	0.00270833	0.00390837
Sphingobacterium cellulitidis group	0.000628571	0.00141227	0.00111667	0.00135702
Sphingobacterium daejeonense	0.000785714	0.00109394	0.00055	0.00074162
Sphingobacterium hotanense	0.000157143	0.00039945	-	-
Sphingobacterium humi	0.00165	0.00165704	0.00220833	0.00255395
Sphingobacterium multivorum group	0.000235714	0.000468397	9.16667e-05	0.000317543
Sphingobacterium tabacisoli	7.85714e-05	0.000293987	0.000183333	0.000428174
Sphingobacterium terrae	-	-	0.000183333	0.000635085
Sphingobacterium thermophilum	0.000314286	0.0007989	0.000275	0.000497494
Sphingobacterium_uc	-	-	0.000275	0.000497494
Sphingomonas pruni group	0.000471429	0.000831522	-	-
Sphingopyxis ginsengisoli	7.85714e-05	0.000293987	-	-
Sporobacter_uc	0.00513571	0.0078685	0.00385833	0.00586569
Sporosarcina aquimarina	7.85714e-05	0.000293987	-	-
Sporosarcina contaminans	0.000785714	0.00109394	0.000833333	0.00107393
Sporosarcina koreensis group	0.00157143	0.00181592	0.00100833	0.00109583
Sporosarcina saromensis	0.000157143	0.00039945	-	-
Sporosarcina soli	0.000235714	0.000636828	0.000183333	0.000428174
Sporosarcina thermotolerans	7.85714e-05	0.000293987	0.000175	0.000606218
Sporosarcina ureae group	7.85714e-05	0.000293987	9.16667e-05	0.000317543
Staphylococcus aureus group	0.00207143	0.00681654	0.006575	0.01189
Staphylococcus carnosus group	-	-	9.16667e-05	0.000317543
Staphylococcus equorum group	-	-	0.000458333	0.00110574
Staphylococcus saprophyticus group	-	-	0.00715833	0.0230604
Staphylococcus sciuri group	7.85714e-05	0.000293987	-	-
Stenotrophomonas daejeonensis	0.00102143	0.00158317	0.000925	0.000931397
Stenotrophomonas koreensis	0.0142286	0.00917685	0.0183667	0.0117888
Stenotrophomonas maltophilia group	0.00707857	0.0059778	0.00725	0.00575429
Stenotrophomonas nitritireducens group	0.00125714	0.00104419	0.001725	0.00197167
Streptococcus agalactiae	-	-	9.16667e-05	0.000317543
Streptococcus anginosus group	0.00599286	0.0142546	0.00641667	0.0102716
Streptococcus constellatus group	0.0004	0.000950304	0.0224333	0.0753044
Streptococcus gallolyticus group	1.13154	4.23131	0.00481667	0.0156609
Streptococcus gordonii group	0.00172857	0.00322047	0.00555833	0.00640376
Streptococcus loxodontisalivarius group	-	-	9.16667e-05	0.000317543
Streptococcus mutans	0.00266429	0.00702519	0.00139167	0.0027094
Streptococcus parasanguinis group	0.0140214	0.0171546	0.0459917	0.0620006
Streptococcus parauberis	0.000235714	0.000468397	0.00055	0.0011
Streptococcus peroris group	0.00102143	0.00146086	0.00636667	0.0193115
Streptococcus pneumoniae group	0.0209714	0.0202085	0.0865167	0.143834
Streptococcus porcorum	0.00437857	0.0163831	-	-
Streptococcus salivarius group	0.349671	0.645617	1.4821	3.17414
Streptococcus sanguinis group	0.00180714	0.00246373	0.00935833	0.0103397
Streptococcus sinensis group	0.0212643	0.0348807	0.041525	0.0561126
Streptococcus_uc	0.00222857	0.00772762	0.000925	0.00122928
Subdoligranulum variabile	0.000314286	0.000672375	0.00223333	0.00522378
Subdoligranulum_uc	0.00355	0.00347513	0.00175833	0.00213519
Succinatimonas hippei	0.0019	0.00710915	-	-
Sutterella parvirubra	-	-	0.00156667	0.00509051
Sutterella wadsworthensis	0.0935286	0.135377	0.00663333	0.012721
Sutterella_uc	0.0204857	0.0634891	0.00210833	0.00730348
Terribacillus halophilus	-	-	9.16667e-05	0.000317543
Terrisporobacter glycolicus group	0.000392857	0.000819441	0.000916667	0.00226388
Terrisporobacter petrolearius	0.0596	0.118902	0.0475667	0.0727175
Terrisporobacter_uc	0.000157143	0.000587975	9.16667e-05	0.000317543
Tetragenococcus halophilus group	-	-	9.16667e-05	0.000317543
Thiopseudomonas denitrificans	0.000628571	0.000831522	0.000558333	0.000762124
Thiopseudomonas_uc	0.000157143	0.000587975	-	-
Tissierella carlieri	0.000871429	0.00117239	0.000375	0.000739932
Tissierella creatinini	7.85714e-05	0.000293987	0.000183333	0.000428174
Tissierella praeacuta	0.000157143	0.000587975	9.16667e-05	0.000317543
Tissierella_uc	-	-	0.000275	0.00068374
Traorella massiliensis	0.00361429	0.0135234	0.00101667	0.00352184
Treponema pectinovorum	0.000785714	0.00100526	0.000908333	0.00165555
Turicibacter sanguinis	0.124071	0.255408	0.114017	0.138537
Turicimonas muris	0.00495	0.0185212	-	-
Ureibacillus defluvii	0.000471429	0.000710827	0.00109167	0.00167953
Ureibacillus thermosphaericus	0.000942857	0.00128405	0.00218333	0.00166779
Urmitella timonensis	0.000235714	0.000881962	-	-
Vagococcus fluvialis	0.000864286	0.00123389	0.00055	0.00074162
Vagococcus lutrae	0.000314286	0.000515688	0.000825	0.001252
Vagococcus penaei	7.85714e-05	0.000293987	9.16667e-05	0.000317543
Vagococcus salmoninarum	7.85714e-05	0.000293987	9.16667e-05	0.000317543
Vagococcus teuberi group	-	-	9.16667e-05	0.000317543
Vagococcus_uc	-	-	9.16667e-05	0.000317543
Varibaculum timonense group	-	-	9.16667e-05	0.000317543
Veillonella atypica	0.00134286	0.00250836	0.03105	0.10756
Veillonella dispar	0.00718571	0.0102335	0.00559167	0.0118953
Veillonella parvula group	0.00285	0.00402086	0.00694167	0.0170556
Veillonella rogosae	0.0120786	0.0256295	0.0308833	0.0910861
Veillonella_uc	0.000157143	0.00039945	0.000908333	0.00314656
Verticiella sediminum	7.85714e-05	0.000293987	-	-
Victivallis vadensis	0.00207857	0.00746646	9.16667e-05	0.000317543
Victivallis_uc	0.00719286	0.0174407	0.000191667	0.000663953
Virgibacillus oceani	7.85714e-05	0.000293987	-	-
Virgibacillus pantothenticus group	0.000392857	0.000819441	-	-
Virgibacillus soli	-	-	9.16667e-05	0.000317543
Weeksella massiliensis	-	-	0.000183333	0.000635085
Weissella ceti	0.000478571	0.00179065	-	-
Weissella confusa group	0.00803571	0.0185043	0.007975	0.0181602
Weissella kandleri group	7.85714e-05	0.000293987	-	-
Weissella paramesenteroides group	7.85714e-05	0.000293987	0.0002	0.00069282
Weissella viridescens group	0.000557143	0.00143565	0.000758333	0.00147553
Wohlfahrtiimonas chitiniclastica	0.000864286	0.00144254	0.0011	0.00115837
Wohlfahrtiimonas populi	0.000314286	0.000672375	9.16667e-05	0.000317543
Wohlfahrtiimonas_uc	0.000235714	0.000468397	0.000366667	0.000716473
(-) Not detected. Statiscally significant differences (p<0,05) are marked in bold type
